# Supplementary material for: Intramolecular H-bonding interaction in angular 3-π-EWG substituted imidazo[1,2-a]pyridines contributes to conformational preference
Source: Chem Cent J. 2013 Jan 31;7:20. doi: 10.1186/1752-153X-7-20 (PMC3663774; doi:10.1186/1752-153X-7-20)
Supplement: Additional file 1 — The X-ray diffraction data of compound 4. [file 1752-153X-7-20-S1.cif]

#\#CIF_1.1
 
#  CIF produced by WinGX routine CIF_UPDATE
#  Created on 2012-09-11 at 12:55:31
#  Using CIFtbx version 2.6.2 16 Jun 1998
 
#  Dictionary name : cif_core.dic
#  Dictionary vers : 2.4
#  Request file    : c:\wingx\files\archive.reqdat
#  CIF files read  : 0003-hjsza crystal struct xcalsmo
 
#------------------ SECTION 1. GLOBAL INFORMATION ---------------------------#
 
data_global
 
#------------------ AUDIT DETAILS -------------------------------------------#
 
_audit_creation_date            2012-09-11
_audit_creation_method          'WinGX routine CIF_UPDATE'
_audit_conform_dict_name        cif_core.dic
_audit_conform_dict_version     2.4
_audit_conform_dict_location    ftp://ftp.iucr.org/pub/cif_core.dic
_audit_update_record            ?
 
#==============================================================================
#
# SUBMISSION DETAILS
 
_publ_contact_author_name            'Salgado-Zamora, H\'ector'
# Name of author for correspondencer
 
_publ_contact_author_address
;
Departamento de Qu\'imica Org\'anica
Escuela Nacional de Ciencias Biol\'ogicas
Instituto Polit\'ecnico Nacional
M\'exico, DF 11340
M\'exico
;
_publ_contact_author_email           hsalgado47@hotmail.com

#------------------  SECTION 2. COMPOUND(S) DETAILS -------------------------#
 
data_0003-hjsza
 
_audit_creation_date                    2012-09-11T12:55:31-00:00
_audit_creation_method                  'WinGX routine CIF_UPDATE'
 
#----------------------------------------------------------------------------#
#                   CHEMICAL INFORMATION                                     #
#----------------------------------------------------------------------------#
 
_chemical_name_systematic
;
 3-nitroso-2-phenylimidazo[1,2-a]pyridine
;
_chemical_formula_moiety                'C13 H9 N3 O1'
_chemical_formula_sum                   'C13 H9 N3 O'
_chemical_formula_weight                223.23
_chemical_compound_source               'synthesis as described'
 
#----------------------------------------------------------------------------#
#                   UNIT CELL INFORMATION                                    #
#----------------------------------------------------------------------------#
 
_symmetry_cell_setting                  monoclinic
_symmetry_space_group_name_H-M          'P 1 21/n 1'
_symmetry_space_group_name_Hall         '-P 2yn'
_symmetry_Int_Tables_number             14
loop_
    _symmetry_equiv_pos_as_xyz
'x, y, z'
'-x+1/2, y+1/2, -z+1/2'
'-x, -y, -z'
'x-1/2, -y-1/2, z-1/2'
 
_cell_length_a                          10.8388(3)
_cell_length_b                          8.8885(3)
_cell_length_c                          22.1827(7)
_cell_angle_alpha                       90
_cell_angle_beta                        100.433(3)
_cell_angle_gamma                       90
_cell_volume                            2101.76(11)
_cell_formula_units_Z                   8
_cell_measurement_temperature           291(2)
_cell_measurement_reflns_used           6974
_cell_measurement_theta_min             2.4701
_cell_measurement_theta_max             32.3166
_cell_measurement_wavelength            0.71073
 
#----------------------------------------------------------------------------#
#                   CRYSTAL INFORMATION                                      #
#----------------------------------------------------------------------------#
 
_exptl_crystal_description              prism
_exptl_crystal_colour                   green
_exptl_crystal_size_max                 0.44
_exptl_crystal_size_mid                 0.38
_exptl_crystal_size_min                 0.22
_exptl_crystal_density_diffrn           1.411
_exptl_crystal_density_method           'not measured'
_exptl_crystal_F_000                    928
_exptl_special_details
;
 ?
;
 
#----------------------------------------------------------------------------#
#                   ABSORPTION CORRECTION                                    #
#----------------------------------------------------------------------------#
 
_exptl_absorpt_coefficient_mu           0.094
_exptl_absorpt_correction_type          multi-scan
_exptl_absorpt_process_details
;
        CrysAlis RED, Oxford Diffraction Ltd.,
        Version 1.171.32.29 (release 10-06-2008 CrysAlis171 .NET)
        (compiled Jun 10 2008,16:49:55)
        Empirical absorption correction using spherical harmonics,
 implemented in SCALE3 ABSPACK scaling algorithm.
;
_exptl_absorpt_correction_T_min         0.9359
_exptl_absorpt_correction_T_max         0.9797
 
#----------------------------------------------------------------------------#
#                   DATA COLLECTION                                          #
#----------------------------------------------------------------------------#
 
_diffrn_source                          'fine-focus sealed tube'
_diffrn_ambient_temperature             291(2)
_diffrn_radiation_wavelength            0.71073
_diffrn_radiation_type                  MoK\a
_diffrn_radiation_monochromator         graphite
_diffrn_radiation_probe                 x-ray
_diffrn_detector                        CCD
_diffrn_detector_area_resol_mean        16.2257
_diffrn_orient_matrix_ub_11             -0.019058656
_diffrn_orient_matrix_ub_12             -0.0039820177
_diffrn_orient_matrix_ub_13             -0.0322599203
_diffrn_orient_matrix_ub_21             0.0039596999
_diffrn_orient_matrix_ub_22             -0.0796071429
_diffrn_orient_matrix_ub_23             0.001449501
_diffrn_orient_matrix_ub_31             -0.0636228578
_diffrn_orient_matrix_ub_32             -0.0036937555
_diffrn_orient_matrix_ub_33             0.0035973288
_diffrn_measurement_device              '\k-geometry diffractometer'
_diffrn_measurement_device_type         'Oxford Diffraction Xcalibur S'
_diffrn_measurement_method              'phi and omega scans'
_diffrn_standards_number                2
_diffrn_standards_interval_count        50
_diffrn_standards_decay_%               <2%
_diffrn_reflns_av_R_equivalents         0.0213
_diffrn_reflns_av_unetI/netI            0.0293
_diffrn_reflns_number                   16558
_diffrn_reflns_limit_h_min              -16
_diffrn_reflns_limit_h_max              15
_diffrn_reflns_limit_k_min              -11
_diffrn_reflns_limit_k_max              12
_diffrn_reflns_limit_l_min              -26
_diffrn_reflns_limit_l_max              33
_diffrn_reflns_theta_min                2.47
_diffrn_reflns_theta_max                32.39
_diffrn_reflns_theta_full               27
_diffrn_measured_fraction_theta_full
                                        0.956
_diffrn_measured_fraction_theta_max
                                        0.855
_reflns_number_total                    6450
_reflns_number_gt                       4149
_reflns_threshold_expression            >2\s(I)
 
#----------------------------------------------------------------------------#
#                   COMPUTER PROGRAMS USED                                   #
#----------------------------------------------------------------------------#
 
_computing_data_collection
;
        CrysAlis CCD, Oxford Diffraction Ltd.,
        Version 1.171.32.29 (release 10-06-2008 CrysAlis171 .NET)
        (compiled Jun 10 2008,16:49:55)
;
_computing_cell_refinement
;
        CrysAlis RED, Oxford Diffraction Ltd.,
        Version 1.171.32.29 (release 10-06-2008 CrysAlis171 .NET)
        (compiled Jun 10 2008,16:49:55)
;
_computing_data_reduction
;
        CrysAlis RED, Oxford Diffraction Ltd.,
        Version 1.171.32.29 (release 10-06-2008 CrysAlis171 .NET)
        (compiled Jun 10 2008,16:49:55)
;
_computing_structure_solution           'SHELXS-97 (Sheldrick, 2008)'
_computing_structure_refinement         'SHELXL-97 (Sheldrick, 2008)'
_computing_molecular_graphics           'Ortep-3 for Windows (Farrugia, 1997)'
_computing_publication_material
                                   'WinGX publication routines (Farrugia, 1999)'
 
#----------------------------------------------------------------------------#
#                   STRUCTURE SOLUTION
#----------------------------------------------------------------------------#
 
_atom_sites_solution_primary            direct
_atom_sites_solution_secondary          difmap
_atom_sites_solution_hydrogens          geom
 
#----------------------------------------------------------------------------#
#                   REFINEMENT INFORMATION                                   #
#----------------------------------------------------------------------------#
 
_refine_special_details
;
 Refinement of F^2^ against ALL reflections.  The weighted R-factor wR and
 goodness of fit S are based on F^2^, conventional R-factors R are based
 on F, with F set to zero for negative F^2^. The threshold expression of
 F^2^ > 2\s(F^2^) is used only for calculating R-factors(gt) etc. and is
 not relevant to the choice of reflections for refinement.  R-factors based
 on F^2^ are statistically about twice as large as those based on F, and R-
 factors based on ALL data will be even larger.
;
_refine_ls_structure_factor_coef        Fsqd
_refine_ls_matrix_type                  full
_refine_ls_weighting_scheme             calc
_refine_ls_weighting_details
         'calc w=1/[\s^2^(Fo^2^)+(0.0333P)^2^+0.8360P] where P=(Fo^2^+2Fc^2^)/3'
_refine_ls_hydrogen_treatment           refall
_refine_ls_extinction_method            none
_refine_ls_number_reflns                6450
_refine_ls_number_parameters            379
_refine_ls_number_restraints            0
_refine_ls_R_factor_all                 0.1249
_refine_ls_R_factor_gt                  0.0754
_refine_ls_wR_factor_ref                0.1481
_refine_ls_wR_factor_gt                 0.134
_refine_ls_goodness_of_fit_ref          1.125
_refine_ls_restrained_S_all             1.125
_refine_ls_shift/su_max                 0
_refine_ls_shift/su_mean                0
_refine_diff_density_max                0.188
_refine_diff_density_min                -0.164
_refine_diff_density_rms                0.033
 
#----------------------------------------------------------------------------#
#                   ATOMIC TYPES, COORDINATES AND THERMAL PARAMETERS         #
#----------------------------------------------------------------------------#
 
loop_
    _atom_type_symbol
    _atom_type_description
    _atom_type_scat_dispersion_real
    _atom_type_scat_dispersion_imag
    _atom_type_scat_source
C C 0.0033 0.0016 'International Tables Vol C Tables 4.2.6.8 and 6.1.1.4'
H H 0 0 'International Tables Vol C Tables 4.2.6.8 and 6.1.1.4'
N N 0.0061 0.0033 'International Tables Vol C Tables 4.2.6.8 and 6.1.1.4'
O O 0.0106 0.006 'International Tables Vol C Tables 4.2.6.8 and 6.1.1.4'
 
loop_
    _atom_site_label
    _atom_site_type_symbol
    _atom_site_fract_x
    _atom_site_fract_y
    _atom_site_fract_z
    _atom_site_U_iso_or_equiv
    _atom_site_adp_type
    _atom_site_occupancy
    _atom_site_symmetry_multiplicity
    _atom_site_calc_flag
    _atom_site_refinement_flags
    _atom_site_disorder_assembly
    _atom_site_disorder_group
C1 C 0.54461(16) 0.9494(2) 0.16327(8) 0.0434(4) Uani 1 1 d . . .
C2 C 0.6471(2) 0.9092(3) 0.20752(10) 0.0603(5) Uani 1 1 d . . .
C3 C 0.6686(2) 0.9824(3) 0.26395(10) 0.0689(6) Uani 1 1 d . . .
C4 C 0.5913(2) 1.0940(3) 0.27679(10) 0.0618(6) Uani 1 1 d . . .
C5 C 0.4913(2) 1.1353(3) 0.23319(11) 0.0694(6) Uani 1 1 d . . .
C6 C 0.46748(19) 1.0629(3) 0.17709(10) 0.0593(5) Uani 1 1 d . . .
C7 C 0.51697(16) 0.8796(2) 0.10209(8) 0.0422(4) Uani 1 1 d . . .
C8 C 0.58693(16) 0.7707(2) 0.07598(8) 0.0451(4) Uani 1 1 d . . .
C9 C 0.41616(16) 0.8411(2) 0.01042(8) 0.0441(4) Uani 1 1 d . . .
C10 C 0.32913(19) 0.8417(2) -0.04426(9) 0.0528(5) Uani 1 1 d . . .
C11 C 0.3501(2) 0.7508(3) -0.09067(10) 0.0626(6) Uani 1 1 d . . .
C12 C 0.4570(2) 0.6600(3) -0.08400(10) 0.0648(6) Uani 1 1 d . . .
C13 C 0.5416(2) 0.6582(2) -0.03090(10) 0.0560(5) Uani 1 1 d . . .
N1 N 0.41475(13) 0.92155(17) 0.06201(7) 0.0454(4) Uani 1 1 d . . .
N2 N 0.51937(14) 0.74841(17) 0.01613(7) 0.0456(4) Uani 1 1 d . . .
N3 N 0.69437(15) 0.7051(2) 0.10288(8) 0.0587(4) Uani 1 1 d . . .
O1 O 0.74307(14) 0.61236(18) 0.07118(8) 0.0741(5) Uani 1 1 d . . .
H2 H 0.697(2) 0.832(3) 0.1986(10) 0.072(7) Uiso 1 1 d . . .
H3 H 0.744(2) 0.951(3) 0.2924(11) 0.082(7) Uiso 1 1 d . . .
H4 H 0.6077(19) 1.144(2) 0.3174(10) 0.067(6) Uiso 1 1 d . . .
H5 H 0.439(3) 1.214(3) 0.2410(12) 0.104(10) Uiso 1 1 d . . .
H6 H 0.399(2) 1.095(3) 0.1470(10) 0.074(7) Uiso 1 1 d . . .
H10 H 0.2591(18) 0.907(2) -0.0469(8) 0.050(5) Uiso 1 1 d . . .
H11 H 0.2910(18) 0.751(2) -0.1286(9) 0.060(6) Uiso 1 1 d . . .
H12 H 0.472(2) 0.597(3) -0.1151(10) 0.066(6) Uiso 1 1 d . . .
H13 H 0.6172(19) 0.601(2) -0.0229(9) 0.054(6) Uiso 1 1 d . . .
C14 C 0.05382(18) 0.9296(2) 0.15583(8) 0.0483(4) Uani 1 1 d . . .
C15 C 0.1718(2) 0.9295(3) 0.19307(10) 0.0611(6) Uani 1 1 d . . .
C16 C 0.1900(3) 1.0014(3) 0.24950(11) 0.0755(7) Uani 1 1 d . . .
C17 C 0.0928(3) 1.0721(3) 0.26950(12) 0.0790(7) Uani 1 1 d . . .
C18 C -0.0236(3) 1.0720(3) 0.23313(12) 0.0806(7) Uani 1 1 d . . .
C19 C -0.0434(2) 1.0007(3) 0.17670(10) 0.0624(6) Uani 1 1 d . . .
C20 C 0.02942(16) 0.8598(2) 0.09473(8) 0.0439(4) Uani 1 1 d . . .
C21 C 0.10204(16) 0.7526(2) 0.06953(8) 0.0461(4) Uani 1 1 d . . .
C22 C -0.06912(16) 0.8166(2) 0.00289(8) 0.0448(4) Uani 1 1 d . . .
C23 C -0.1542(2) 0.8148(2) -0.05227(9) 0.0538(5) Uani 1 1 d . . .
C24 C -0.1302(2) 0.7252(3) -0.09848(10) 0.0637(6) Uani 1 1 d . . .
C25 C -0.0216(2) 0.6365(3) -0.09047(10) 0.0633(6) Uani 1 1 d . . .
C26 C 0.0611(2) 0.6365(2) -0.03685(10) 0.0561(5) Uani 1 1 d . . .
N4 N -0.07334(14) 0.89772(17) 0.05407(7) 0.0466(4) Uani 1 1 d . . .
N5 N 0.03673(13) 0.72740(17) 0.00955(7) 0.0452(4) Uani 1 1 d . . .
N6 N 0.20815(15) 0.6863(2) 0.09846(8) 0.0583(4) Uani 1 1 d . . .
O2 O 0.26012(14) 0.59444(18) 0.06780(8) 0.0737(5) Uani 1 1 d . . .
H15 H 0.238(2) 0.882(3) 0.1790(10) 0.073(7) Uiso 1 1 d . . .
H16 H 0.273(2) 1.002(3) 0.2747(11) 0.085(8) Uiso 1 1 d . . .
H17 H 0.107(2) 1.122(3) 0.3103(12) 0.092(8) Uiso 1 1 d . . .
H18 H -0.093(3) 1.118(3) 0.2460(12) 0.096(9) Uiso 1 1 d . . .
H19 H -0.126(2) 1.002(2) 0.1528(10) 0.067(6) Uiso 1 1 d . . .
H23 H -0.2276(19) 0.879(2) -0.0547(9) 0.057(6) Uiso 1 1 d . . .
H24 H -0.191(2) 0.722(3) -0.1371(10) 0.067(6) Uiso 1 1 d . . .
H25 H -0.0082(19) 0.573(2) -0.1223(10) 0.064(6) Uiso 1 1 d . . .
H26 H 0.1365(18) 0.580(2) -0.0268(8) 0.050(5) Uiso 1 1 d . . .
 
loop_
    _atom_site_aniso_label
    _atom_site_aniso_U_11
    _atom_site_aniso_U_22
    _atom_site_aniso_U_33
    _atom_site_aniso_U_23
    _atom_site_aniso_U_13
    _atom_site_aniso_U_12
C1 0.0403(9) 0.0449(10) 0.0444(9) 0.0053(8) 0.0061(7) -0.0068(8)
C2 0.0596(13) 0.0594(13) 0.0569(12) 0.0052(10) -0.0022(10) 0.0080(11)
C3 0.0704(15) 0.0753(16) 0.0526(12) 0.0081(11) -0.0113(11) -0.0035(13)
C4 0.0668(14) 0.0696(15) 0.0478(11) -0.0056(10) 0.0072(10) -0.0143(12)
C5 0.0635(14) 0.0806(17) 0.0632(13) -0.0180(12) 0.0093(11) 0.0060(13)
C6 0.0463(11) 0.0739(15) 0.0548(11) -0.0078(11) 0.0017(9) 0.0077(11)
C7 0.0381(9) 0.0413(9) 0.0470(9) 0.0063(8) 0.0072(7) -0.0039(8)
C8 0.0428(9) 0.0428(10) 0.0492(10) 0.0036(8) 0.0067(8) -0.0029(8)
C9 0.0421(9) 0.0418(10) 0.0481(9) 0.0044(8) 0.0077(7) -0.0062(8)
C10 0.0484(11) 0.0550(12) 0.0521(11) 0.0021(9) 0.0019(9) -0.0070(10)
C11 0.0675(14) 0.0655(14) 0.0508(11) -0.0006(10) -0.0002(10) -0.0140(12)
C12 0.0832(16) 0.0577(14) 0.0553(12) -0.0103(10) 0.0171(11) -0.0114(12)
C13 0.0630(13) 0.0481(11) 0.0593(12) -0.0032(10) 0.0176(10) -0.0036(10)
N1 0.0409(8) 0.0467(9) 0.0471(8) 0.0019(7) 0.0045(6) -0.0017(7)
N2 0.0472(8) 0.0412(8) 0.0487(8) 0.0018(7) 0.0098(7) -0.0050(7)
N3 0.0505(9) 0.0537(10) 0.0703(11) 0.0020(9) 0.0062(8) 0.0095(8)
O1 0.0669(10) 0.0649(10) 0.0904(11) -0.0080(9) 0.0137(8) 0.0191(8)
C14 0.0539(11) 0.0425(10) 0.0472(9) 0.0068(8) 0.0059(8) -0.0057(9)
C15 0.0517(12) 0.0674(15) 0.0605(12) 0.0053(11) 0.0002(10) -0.0081(11)
C16 0.0716(15) 0.0853(19) 0.0614(13) 0.0009(13) -0.0096(12) -0.0219(14)
C17 0.0926(19) 0.0824(18) 0.0596(14) -0.0141(13) 0.0078(13) -0.0206(16)
C18 0.0861(18) 0.0853(19) 0.0709(15) -0.0203(14) 0.0158(14) 0.0017(15)
C19 0.0593(13) 0.0676(14) 0.0574(12) -0.0059(11) 0.0031(10) 0.0029(11)
C20 0.0431(9) 0.0404(9) 0.0477(9) 0.0076(8) 0.0072(8) -0.0047(8)
C21 0.0431(9) 0.0440(10) 0.0510(10) 0.0089(8) 0.0081(8) -0.0029(8)
C22 0.0441(10) 0.0408(10) 0.0496(10) 0.0070(8) 0.0087(8) -0.0044(8)
C23 0.0537(12) 0.0533(12) 0.0518(11) 0.0027(9) 0.0028(9) -0.0031(10)
C24 0.0751(15) 0.0620(14) 0.0508(11) 0.0007(10) 0.0030(11) -0.0114(12)
C25 0.0824(16) 0.0562(13) 0.0549(12) -0.0085(10) 0.0224(11) -0.0092(12)
C26 0.0625(13) 0.0473(11) 0.0631(12) -0.0003(10) 0.0239(10) -0.0016(10)
N4 0.0448(8) 0.0455(9) 0.0483(8) 0.0017(7) 0.0053(6) 0.0001(7)
N5 0.0469(8) 0.0405(8) 0.0495(8) 0.0055(7) 0.0119(7) -0.0031(7)
N6 0.0506(9) 0.0508(10) 0.0721(11) 0.0122(9) 0.0076(8) 0.0067(8)
O2 0.0654(9) 0.0623(10) 0.0944(12) 0.0046(9) 0.0170(9) 0.0191(8)
 
 
#----------------------------------------------------------------------------#
#                   MOLECULAR GEOMETRY                                       #
#----------------------------------------------------------------------------#
 
_geom_special_details
;
 All s.u.'s (except the s.u. in the dihedral angle between two l.s. planes)
 are estimated using the full covariance matrix.  The cell s.u.'s are taken
 into account individually in the estimation of s.u.'s in distances, angles
 and torsion angles; correlations between s.u.'s in cell parameters are only
 used when they are defined by crystal symmetry.  An approximate (isotropic)
 treatment of cell s.u.'s is used for estimating s.u.'s involving l.s. planes.
;
loop_
    _geom_bond_atom_site_label_1
    _geom_bond_atom_site_label_2
    _geom_bond_distance
    _geom_bond_site_symmetry_2
    _geom_bond_publ_flag
C1 C6 1.380(3) . ?
C1 C2 1.389(3) . ?
C1 C7 1.473(2) . ?
C2 C3 1.393(3) . ?
C2 H2 0.92(2) . ?
C3 C4 1.361(3) . ?
C3 H3 0.98(2) . ?
C4 C5 1.366(3) . ?
C4 H4 0.99(2) . ?
C5 C6 1.383(3) . ?
C5 H5 0.94(3) . ?
C6 H6 0.95(2) . ?
C7 N1 1.342(2) . ?
C7 C8 1.417(3) . ?
C8 N3 1.342(2) . ?
C8 N2 1.409(2) . ?
C9 N1 1.352(2) . ?
C9 N2 1.377(2) . ?
C9 C10 1.395(3) . ?
C10 C11 1.360(3) . ?
C10 H10 0.950(19) . ?
C11 C12 1.397(3) . ?
C11 H11 0.96(2) . ?
C12 C13 1.355(3) . ?
C12 H12 0.93(2) . ?
C13 N2 1.371(2) . ?
C13 H13 0.95(2) . ?
N3 O1 1.260(2) . ?
C14 C19 1.379(3) . ?
C14 C15 1.391(3) . ?
C14 C20 1.470(3) . ?
C15 C16 1.387(3) . ?
C15 H15 0.93(2) . ?
C16 C17 1.368(4) . ?
C16 H16 0.97(2) . ?
C17 C18 1.369(4) . ?
C17 H17 1.00(3) . ?
C18 C19 1.384(3) . ?
C18 H18 0.94(3) . ?
C19 H19 0.95(2) . ?
C20 N4 1.343(2) . ?
C20 C21 1.414(3) . ?
C21 N6 1.347(2) . ?
C21 N5 1.407(2) . ?
C22 N4 1.353(2) . ?
C22 N5 1.380(2) . ?
C22 C23 1.393(3) . ?
C23 C24 1.360(3) . ?
C23 H23 0.97(2) . ?
C24 C25 1.401(3) . ?
C24 H24 0.98(2) . ?
C25 C26 1.353(3) . ?
C25 H25 0.94(2) . ?
C26 N5 1.371(2) . ?
C26 H26 0.952(19) . ?
N6 O2 1.259(2) . ?
 
loop_
    _geom_angle_atom_site_label_1
    _geom_angle_atom_site_label_2
    _geom_angle_atom_site_label_3
    _geom_angle
    _geom_angle_site_symmetry_1
    _geom_angle_site_symmetry_3
    _geom_angle_publ_flag
C6 C1 C2 118.04(19) . . ?
C6 C1 C7 118.83(16) . . ?
C2 C1 C7 123.10(18) . . ?
C1 C2 C3 119.8(2) . . ?
C1 C2 H2 118.0(14) . . ?
C3 C2 H2 122.2(14) . . ?
C4 C3 C2 121.3(2) . . ?
C4 C3 H3 123.2(14) . . ?
C2 C3 H3 115.5(14) . . ?
C3 C4 C5 119.2(2) . . ?
C3 C4 H4 120.2(13) . . ?
C5 C4 H4 120.6(13) . . ?
C4 C5 C6 120.5(2) . . ?
C4 C5 H5 120.1(17) . . ?
C6 C5 H5 119.4(17) . . ?
C1 C6 C5 121.2(2) . . ?
C1 C6 H6 119.6(14) . . ?
C5 C6 H6 119.2(14) . . ?
N1 C7 C8 110.97(15) . . ?
N1 C7 C1 119.97(16) . . ?
C8 C7 C1 129.04(16) . . ?
N3 C8 N2 128.24(17) . . ?
N3 C8 C7 126.93(17) . . ?
N2 C8 C7 104.82(15) . . ?
N1 C9 N2 111.86(15) . . ?
N1 C9 C10 128.65(18) . . ?
N2 C9 C10 119.49(17) . . ?
C11 C10 C9 118.5(2) . . ?
C11 C10 H10 124.0(11) . . ?
C9 C10 H10 117.5(11) . . ?
C10 C11 C12 120.8(2) . . ?
C10 C11 H11 119.0(12) . . ?
C12 C11 H11 120.2(12) . . ?
C13 C12 C11 121.1(2) . . ?
C13 C12 H12 117.1(14) . . ?
C11 C12 H12 121.8(14) . . ?
C12 C13 N2 118.0(2) . . ?
C12 C13 H13 126.3(12) . . ?
N2 C13 H13 115.7(12) . . ?
C7 N1 C9 106.23(15) . . ?
C13 N2 C9 122.12(16) . . ?
C13 N2 C8 131.77(17) . . ?
C9 N2 C8 106.11(15) . . ?
O1 N3 C8 116.98(17) . . ?
C19 C14 C15 118.5(2) . . ?
C19 C14 C20 118.83(17) . . ?
C15 C14 C20 122.67(19) . . ?
C16 C15 C14 120.1(2) . . ?
C16 C15 H15 121.3(14) . . ?
C14 C15 H15 118.6(14) . . ?
C17 C16 C15 120.8(2) . . ?
C17 C16 H16 119.9(15) . . ?
C15 C16 H16 119.3(15) . . ?
C16 C17 C18 119.4(2) . . ?
C16 C17 H17 119.8(15) . . ?
C18 C17 H17 120.9(15) . . ?
C17 C18 C19 120.6(3) . . ?
C17 C18 H18 121.3(17) . . ?
C19 C18 H18 118.1(17) . . ?
C14 C19 C18 120.7(2) . . ?
C14 C19 H19 120.9(13) . . ?
C18 C19 H19 118.3(13) . . ?
N4 C20 C21 110.93(16) . . ?
N4 C20 C14 120.12(17) . . ?
C21 C20 C14 128.95(17) . . ?
N6 C21 N5 128.39(18) . . ?
N6 C21 C20 126.49(18) . . ?
N5 C21 C20 105.08(15) . . ?
N4 C22 N5 111.73(15) . . ?
N4 C22 C23 128.74(18) . . ?
N5 C22 C23 119.53(17) . . ?
C24 C23 C22 118.8(2) . . ?
C24 C23 H23 124.6(12) . . ?
C22 C23 H23 116.6(12) . . ?
C23 C24 C25 120.4(2) . . ?
C23 C24 H24 119.0(13) . . ?
C25 C24 H24 120.6(13) . . ?
C26 C25 C24 121.2(2) . . ?
C26 C25 H25 119.7(13) . . ?
C24 C25 H25 119.0(13) . . ?
C25 C26 N5 118.2(2) . . ?
C25 C26 H26 127.5(12) . . ?
N5 C26 H26 114.3(12) . . ?
C20 N4 C22 106.24(15) . . ?
C26 N5 C22 121.83(17) . . ?
C26 N5 C21 132.15(17) . . ?
C22 N5 C21 106.01(15) . . ?
O2 N6 C21 116.94(18) . . ?
 
loop_
    _geom_torsion_atom_site_label_1
    _geom_torsion_atom_site_label_2
    _geom_torsion_atom_site_label_3
    _geom_torsion_atom_site_label_4
    _geom_torsion
    _geom_torsion_site_symmetry_1
    _geom_torsion_site_symmetry_2
    _geom_torsion_site_symmetry_3
    _geom_torsion_site_symmetry_4
    _geom_torsion_publ_flag
C6 C1 C2 C3 0.6(3) . . . . ?
C7 C1 C2 C3 178.70(19) . . . . ?
C1 C2 C3 C4 -0.4(4) . . . . ?
C2 C3 C4 C5 -0.5(4) . . . . ?
C3 C4 C5 C6 1.2(4) . . . . ?
C2 C1 C6 C5 0.2(3) . . . . ?
C7 C1 C6 C5 -178.0(2) . . . . ?
C4 C5 C6 C1 -1.1(4) . . . . ?
C6 C1 C7 N1 -3.3(3) . . . . ?
C2 C1 C7 N1 178.57(18) . . . . ?
C6 C1 C7 C8 174.74(19) . . . . ?
C2 C1 C7 C8 -3.4(3) . . . . ?
N1 C7 C8 N3 179.54(18) . . . . ?
C1 C7 C8 N3 1.4(3) . . . . ?
N1 C7 C8 N2 0.00(19) . . . . ?
C1 C7 C8 N2 -178.17(16) . . . . ?
N1 C9 C10 C11 179.82(18) . . . . ?
N2 C9 C10 C11 -0.6(3) . . . . ?
C9 C10 C11 C12 -0.6(3) . . . . ?
C10 C11 C12 C13 1.0(3) . . . . ?
C11 C12 C13 N2 -0.1(3) . . . . ?
C8 C7 N1 C9 0.48(19) . . . . ?
C1 C7 N1 C9 178.85(15) . . . . ?
N2 C9 N1 C7 -0.81(19) . . . . ?
C10 C9 N1 C7 178.76(18) . . . . ?
C12 C13 N2 C9 -1.2(3) . . . . ?
C12 C13 N2 C8 179.28(19) . . . . ?
N1 C9 N2 C13 -178.84(16) . . . . ?
C10 C9 N2 C13 1.5(3) . . . . ?
N1 C9 N2 C8 0.82(19) . . . . ?
C10 C9 N2 C8 -178.80(16) . . . . ?
N3 C8 N2 C13 -0.4(3) . . . . ?
C7 C8 N2 C13 179.13(18) . . . . ?
N3 C8 N2 C9 179.99(18) . . . . ?
C7 C8 N2 C9 -0.48(18) . . . . ?
N2 C8 N3 O1 0.6(3) . . . . ?
C7 C8 N3 O1 -178.80(18) . . . . ?
C19 C14 C15 C16 -0.7(3) . . . . ?
C20 C14 C15 C16 177.9(2) . . . . ?
C14 C15 C16 C17 0.5(4) . . . . ?
C15 C16 C17 C18 -0.2(4) . . . . ?
C16 C17 C18 C19 0.3(4) . . . . ?
C15 C14 C19 C18 0.8(3) . . . . ?
C20 C14 C19 C18 -177.9(2) . . . . ?
C17 C18 C19 C14 -0.5(4) . . . . ?
C19 C14 C20 N4 17.4(3) . . . . ?
C15 C14 C20 N4 -161.23(18) . . . . ?
C19 C14 C20 C21 -163.30(19) . . . . ?
C15 C14 C20 C21 18.0(3) . . . . ?
N4 C20 C21 N6 -177.35(17) . . . . ?
C14 C20 C21 N6 3.3(3) . . . . ?
N4 C20 C21 N5 0.46(19) . . . . ?
C14 C20 C21 N5 -178.86(17) . . . . ?
N4 C22 C23 C24 179.06(19) . . . . ?
N5 C22 C23 C24 -0.4(3) . . . . ?
C22 C23 C24 C25 0.0(3) . . . . ?
C23 C24 C25 C26 0.6(3) . . . . ?
C24 C25 C26 N5 -0.8(3) . . . . ?
C21 C20 N4 C22 0.21(19) . . . . ?
C14 C20 N4 C22 179.60(15) . . . . ?
N5 C22 N4 C20 -0.84(19) . . . . ?
C23 C22 N4 C20 179.70(19) . . . . ?
C25 C26 N5 C22 0.4(3) . . . . ?
C25 C26 N5 C21 179.78(19) . . . . ?
N4 C22 N5 C26 -179.38(16) . . . . ?
C23 C22 N5 C26 0.1(3) . . . . ?
N4 C22 N5 C21 1.12(19) . . . . ?
C23 C22 N5 C21 -179.36(16) . . . . ?
N6 C21 N5 C26 -2.6(3) . . . . ?
C20 C21 N5 C26 179.65(18) . . . . ?
N6 C21 N5 C22 176.83(18) . . . . ?
C20 C21 N5 C22 -0.92(18) . . . . ?
N5 C21 N6 O2 3.4(3) . . . . ?
C20 C21 N6 O2 -179.27(17) . . . . ?
 
loop_
    _geom_hbond_atom_site_label_D
    _geom_hbond_atom_site_label_H
    _geom_hbond_atom_site_label_A
    _geom_hbond_distance_DH
    _geom_hbond_distance_HA
    _geom_hbond_distance_DA
    _geom_hbond_angle_DHA
    _geom_hbond_site_symmetry_A
C13 H13 O1 0.95(2) 2.280(19) 2.876(3) 119.9(15) .
C26 H26 O2 0.952(19) 2.280(19) 2.893(3) 121.4(15) .
 
# The following lines are used to test the character set of files sent by
# network email or other means. They are not part of the CIF data set
# abcdefghijklmnopqrstuvwxyzABCDEFGHIJKLMNOPQRSTUVWXYZ0123456789
# !@#$%^&*()_+{}:"~<>?|\-=[];'`,./
 
# END of CIF
